# Supplementary material for: Tuning the Charge Transport in Nickel Salicylaldimine Polymers by the Ligand Structure
Source: Molecules. 2022 Dec 12;27(24):8798. doi: 10.3390/molecules27248798 (PMC9787065; doi:10.3390/molecules27248798)
Supplement: Supplementary file 1 [file molecules-27-08798-s001.zip]

Archive with 1 entries (1 files):
- molecules-2046968-supplementary.pdf
